# Supplementary material for: Bidirectional Jump Point Search Path-Planning Algorithm Based on Electricity-Guided Navigation Behavior of Electric Eels and Map Preprocessing
Source: Biomimetics (Basel). 2023 Aug 25;8(5):387. doi: 10.3390/biomimetics8050387 (PMC10526936; doi:10.3390/biomimetics8050387)
Supplement: Supplementary file 1 [file biomimetics-08-00387-s001.zip]

Archive with 7 entries (7 files):
- figure S1.tif
- Table S1-SD.xlsx
- Table S2-SD1.xlsx
- Table S2-SD2.xlsx
- Table S2-SD3.xlsx
- Table S2-SD4.xlsx
- Table S2-SD5.xlsx
