# Supplementary material for: Bidirectional Jump Point Search Path-Planning Algorithm Based on Electricity-Guided Navigation Behavior of Electric Eels and Map Preprocessing
Source: Biomimetics (Basel). 2023 Aug 25;8(5):387. doi: 10.3390/biomimetics8050387 (PMC10526936; doi:10.3390/biomimetics8050387)
Supplement: Supplementary file 1 [file biomimetics-08-00387-s001.zip › Table S1-SD.xlsx]

## Sheet: Sheet1
1.43247
1.75748
7.21849
4.46469
13.0395
10.7937
108.897
105.055
0.926966
0.716991
3.47432
3.57158
20.4198
7.62193
51.807
113.319
11.4491
11.8686
21.6077
23.5816
34.6205
34.2468
81.8465
76.7906
0.891567
0.579405
1.92467
3.96331
6.03457
5.22662
13.2305
9.79437
0.344892
0.3334
2.64199
2.07513
1.43389
2.28312
4.92786
6.80266
