# Supplementary material for: Bidirectional Jump Point Search Path-Planning Algorithm Based on Electricity-Guided Navigation Behavior of Electric Eels and Map Preprocessing
Source: Biomimetics (Basel). 2023 Aug 25;8(5):387. doi: 10.3390/biomimetics8050387 (PMC10526936; doi:10.3390/biomimetics8050387)
Supplement: Supplementary file 1 [file biomimetics-08-00387-s001.zip › Table S2-SD1.xlsx]

## Sheet: Sheet1
1.33047
1.08337
1.58693
1.45916
0.375516
2.09415
0.467924
0.319173
1.85553
0.946
4.06914
0.470458
4.44747
0.700983
0.227406
0.473833
0.2231
0.559413
0.25659
2.87405
3.03049
3.20493
0.566144
1.60624
4.05451
1.49382
0.315594
1.05134
2.43301
0.24064
3.29192
0.558742
0.226819
0.657682
1.18008
0.738344
0.388908
0.400444
0.706576
0.194194

## Sheet: sheet2
2.36322
4.25506
5.44025
0.695501
0.215679
0.698031
6.51167
1.90785
2.56651
0.213429
3.57588
0.800344
3.77944
0.789992
0.984455
2.94408
0.649666
1.01389
0.570392
0.421501
10.157
4.96386
0.436268
0.525839
2.28359
0.498191
0.907802
1.8002
6.19398
0.492522
0.325621
0.426607
2.04909
0.618849
1.17157
0.772483
0.263292
0.697864
0.723814
2.65338

## Sheet: sheet3
2.27599
4.0594
5.93829
4.23923
5.06743
6.15481
8.97112
4.87864
0.912982
1.49604
1.07718
7.92538
8.03181
4.04633
0.968655
0.677461
0.729366
3.57945
0.2973
1.8951
6.1619
8.62598
6.24006
3.32499
4.15755
1.75565
2.09813
3.97549
5.69239
8.18296
4.49417
2.10037
2.94053
2.28444
1.18079
1.92009
1.0862
2.4749
2.42381
3.01649

## Sheet: sheet4
6.60132
8.49308
5.9695
2.12896
7.00235
21.1738
17.7181
3.04086
7.06567
2.76904
11.0433
4.74201
3.87786
1.85426
4.35172
12.233
5.97574
5.40911
1.80889
2.21245
14.6903
5.92163
11.2119
2.33473
0.881551
1.11295
0.681412
1.1174
0.987192
2.32632
1.7968
0.849854
0.551481
3.639
1.6122
1.96369
0.929881
3.52915
0.96831
0.772249

## Sheet: sheet5
3.95069
6.7225
14.9361
9.61576
6.99226
2.83457
4.65096
2.13243
1.79025
3.28326
9.41366
7.83948
4.31987
4.73749
2.2902
4.46101
1.28
2.86189
1.2299
2.59825
2.81514
1.54416
0.811796
1.82791
1.05332
0.843567
1.2626
3.39925
1.13099
1.93496
1.14954
8.73997
0.685785
0.866627
3.64024
1.90682
1.19938
0.817174
2.40807
4.08455
