# Supplementary material for: Bidirectional Jump Point Search Path-Planning Algorithm Based on Electricity-Guided Navigation Behavior of Electric Eels and Map Preprocessing
Source: Biomimetics (Basel). 2023 Aug 25;8(5):387. doi: 10.3390/biomimetics8050387 (PMC10526936; doi:10.3390/biomimetics8050387)
Supplement: Supplementary file 1 [file biomimetics-08-00387-s001.zip › Table S2-SD2.xlsx]

## Sheet: Sheet1
1.97541
3.63333
3.401
0.719746
3.25222
4.15183
2.95517
4.59905
3.8779
2.91912
3.3714
2.7741
9.7299
1.86987
3.61589
1.17743
5.28275
2.25827
4.94242
5.04176
15.8149
4.42166
2.83155
6.20055
12.7836
1.79411
4.57101
4.64099
4.64073
12.0356
8.92327
10.6771
11.3926
20.2611
4.81086
2.18906
2.0361
1.7055
4.11626
8.96863

## Sheet: sheet2
16.7772
21.3804
7.72461
1.27009
10.0148
6.93832
15.8616
21.899
9.96823
6.51146
3.50786
23.3807
10.1295
6.82641
7.3967
16.4016
8.01393
6.05293
3.4822
6.03212
5.93392
1.48397
4.15235
1.66441
6.66876
12.8242
10.17
2.46738
13.4719
7.48306
9.06717
5.91943
2.41718
4.27178
4.70871
11.9925
12.5828
1.97198
7.43741
8.96526

## Sheet: sheet3
3.24371
4.32765
5.70321
2.32182
5.58825
2.53288
5.53694
4.10358
5.87737
5.44425
2.93379
10.3872
8.20469
3.65095
15.7937
9.79991
11.6498
11.8691
6.46703
15.2075
15.5769
1.70428
10.3467
12.3951
9.42791
13.2177
14.8817
8.44798
7.12604
7.12346
7.7778
3.77684
4.85663
4.3084
14.0467
7.9474
7.30727
25.3117
10.3423
31.1613

## Sheet: sheet4
18.8387
3.95389
1.80099
3.49219
4.21133
4.37292
3.65203
3.46968
6.95102
1.82081
8.70035
3.42694
5.99595
13.8519
8.51367
8.27483
2.81563
8.01331
6.17826
12.9376
7.06958
4.90114
9.94994
13.144
5.92604
4.81684
2.91694
12.206
4.8735
18.2609
7.01409
9.12977
5.13441
3.04161
1.51489
14.5034
36.8109
30.2021
14.6089
5.56588

## Sheet: sheet5
15.6097
1.25573
3.64224
1.35751
3.05769
2.74508
7.30079
8.85564
7.81869
4.02563
7.31667
9.25902
5.24051
5.83252
5.93057
13.137
4.36519
11.2607
10.2058
10.2151
18.5889
3.19285
5.76307
2.06398
1.61943
4.162
3.40092
6.28534
1.6463
2.70148
4.3291
4.47634
8.69049
2.4395
4.1168
6.33865
24.2412
8.91717
10.1007
26.3807
