# Supplementary material for: Bidirectional Jump Point Search Path-Planning Algorithm Based on Electricity-Guided Navigation Behavior of Electric Eels and Map Preprocessing
Source: Biomimetics (Basel). 2023 Aug 25;8(5):387. doi: 10.3390/biomimetics8050387 (PMC10526936; doi:10.3390/biomimetics8050387)
Supplement: Supplementary file 1 [file biomimetics-08-00387-s001.zip › Table S2-SD3.xlsx]

## Sheet: Sheet1
74.6685
11.2641
10.3201
2.00344
1.73472
3.28327
5.32747
4.53169
3.82275
7.42927
4.6123
1.39662
12.507
1.53018
1.44081
1.61587
4.2719
1.16349
2.53522
7.71038
14.2167
0.963326
2.70822
3.5075
6.68075
3.90762
7.98797
4.27982
9.10093
5.30185
9.71909
10.2876
1.25984
2.27891
6.95695
3.41406
2.57474
6.16365
6.16247
3.31615

## Sheet: sheet2
12.7199
1.98524
4.81854
1.50123
3.41939
2.52303
8.23296
6.49382
5.39685
5.68679
9.48845
6.0189
3.98669
1.70844
4.79314
5.75036
3.48325
2.74945
1.50964
2.68122
12.636
8.73908
6.14359
3.38025
2.15988
3.01486
6.84023
6.65167
2.25461
6.64686
6.47671
3.77268
7.04885
5.97419
5.6662
8.36555
2.08818
3.82904
9.73384
12.195

## Sheet: sheet3
5.45045
7.30839
10.3399
10.2822
8.20528
3.78756
13.4304
2.07098
6.99702
4.52012
2.97757
4.13287
4.86497
4.50675
4.65368
3.54785
8.02003
5.4219
2.5844
9.64355
7.55963
17.1682
9.17299
15.7611
11.8862
13.536
4.67073
6.31373
12.9255
15.237
11.72
16.6765
8.48191
13.6356
15.3123
17.5783
11.4182
12.5673
6.28753
4.31203

## Sheet: sheet4
2.16954
20.7411
9.94155
10.2353
8.10449
7.34965
19.1705
10.0744
21.2253
9.18433
10.8421
6.52997
3.81308
13.2555
4.81913
7.25979
13.9847
17.5044
8.72074
4.97057
13.9281
8.61147
10.7876
9.05171
9.87805
17.2573
7.12301
9.89423
14.4655
8.6742
12.2549
15.7973
14.6649
6.73487
8.89642
6.11328
10.6933
24.3294
12.1666
12.0164

## Sheet: sheet5
6.96763
6.80851
6.90294
8.64765
8.21235
7.9609
8.45485
4.55754
8.507
10.8255
2.03365
7.8905
19.4581
13.0292
7.36782
2.63042
6.23798
13.2854
4.74187
9.44403
11.3481
7.20243
18.6977
33.5186
17.7068
8.38178
19.1133
14.2253
22.0941
22.7142
14.4758
3.5614
2.83695
6.18811
12.3635
6.55842
3.96655
6.25161
5.16537
7.73676
