# Supplementary material for: Bidirectional Jump Point Search Path-Planning Algorithm Based on Electricity-Guided Navigation Behavior of Electric Eels and Map Preprocessing
Source: Biomimetics (Basel). 2023 Aug 25;8(5):387. doi: 10.3390/biomimetics8050387 (PMC10526936; doi:10.3390/biomimetics8050387)
Supplement: Supplementary file 1 [file biomimetics-08-00387-s001.zip › Table S2-SD4.xlsx]

## Sheet: Sheet1
27.3491
4.81065
4.95637
1.29907
1.13122
2.66958
2.25002
2.36639
7.18559
2.31485
5.14477
1.14013
2.8989
1.02002
2.01513
1.43327
1.20227
1.48252
1.53211
9.1
17.2877
4.95347
2.80318
2.08988
1.92693
1.12076
2.62667
2.18931
5.31474
0.369538
1.121
1.07838
0.662678
2.16152
1.22826
4.54403
1.22538
0.859915
11.5286
3.6401

## Sheet: sheet2
10.3163
1.47665
1.08967
0.875096
1.89732
1.42153
5.24392
1.82331
4.48539
3.51616
2.93357
1.64039
4.22976
0.36454
1.12051
5.1459
2.27897
2.16888
1.24795
2.54575
4.33941
5.85601
1.51897
5.31734
2.75014
1.14251
1.49254
5.13767
4.11236
5.01635
1.30788
2.33379
2.73301
3.87798
5.66324
5.56861
2.99245
3.75684
9.73307
8.13087

## Sheet: sheet3
13.0717
4.98239
9.70836
14.2554
8.22005
4.33354
7.63643
3.46534
10.5891
4.36561
5.1536
16.0221
12.6384
5.2039
4.33118
3.07563
6.75623
6.49324
2.10413
6.42549
5.20798
3.94029
3.94205
2.58304
5.97003
3.39432
1.56793
8.7193
6.08559
1.13051
4.97603
3.35042
2.82726
5.29506
3.89591
8.56672
2.59094
4.68896
0.519112
4.47533

## Sheet: sheet4
8.11192
8.39602
5.6826
1.31762
6.85443
2.35436
2.28029
2.17245
1.99313
2.69282
8.30367
2.8899
1.19012
8.3314
0.652409
4.78407
3.14339
6.70111
1.4242
2.03797
7.10696
4.15645
4.62405
3.81241
1.89804
0.851836
6.45992
3.05349
3.21255
3.71774
4.0022
4.06851
2.2379
5.94216
9.27038
7.51105
6.23607
31.0329
2.29011
2.97754

## Sheet: sheet5
8.01654
1.97234
6.934
4.58089
1.55727
1.44808
2.38934
3.91334
2.82786
1.38492
2.30244
2.31649
2.3509
6.01652
0.863258
1.84324
1.36647
1.85506
1.44904
2.46092
5.93324
4.35182
1.88511
1.67327
0.748053
2.59374
1.77611
1.95969
6.30994
3.90652
2.39918
4.88564
1.71111
1.34957
1.97715
4.34209
1.51572
4.60446
7.13006
2.7838
