# Supplementary material for: Bidirectional Jump Point Search Path-Planning Algorithm Based on Electricity-Guided Navigation Behavior of Electric Eels and Map Preprocessing
Source: Biomimetics (Basel). 2023 Aug 25;8(5):387. doi: 10.3390/biomimetics8050387 (PMC10526936; doi:10.3390/biomimetics8050387)
Supplement: Supplementary file 1 [file biomimetics-08-00387-s001.zip › Table S2-SD5.xlsx]

## Sheet: Sheet1
4.95689
4.33135
2.17335
4.77235
4.80531
2.16008
4.45574
2.447
5.1905
4.81699
5.31938
4.87731
6.20259
5.6606
4.67523
2.39062
5.02975
4.78704
4.68803
4.6619
4.33165
4.21652
3.99394
4.09018
3.87517
3.59994
3.52586
3.11103
4.46582
4.09931
2.86094
4.10752
4.15914
4.278
3.14221
2.96451
4.54291
3.80938
3.83007
3.43954

## Sheet: sheet2
8.17269
2.43891
4.56417
5.53541
1.27469
3.83082
2.34173
3.22153
2.29719
5.94973
4.35175
3.87886
3.51308
7.08264
7.34618
3.85734
3.77741
2.48471
4.46885
1.55216
13.6373
0.944534
5.55018
2.12406
3.12716
2.44946
0.773225
11.3676
14.2833
1.90167
3.92036
11.1962
5.53871
10.5455
4.04241
2.0385
2.61521
4.29811
3.11121
4.86461

## Sheet: sheet3
11.5876
5.12019
4.05566
3.97376
3.6628
4.94769
4.75
1.27569
3.28765
1.83009
1.11465
1.28572
1.61328
4.83464
1.26852
2.36084
2.3137
7.38478
2.59404
3.12349
11.2506
4.57611
3.18548
3.22921
1.58776
3.06831
2.92506
4.75507
4.53559
1.75403
5.61529
4.98119
4.20973
2.54351
2.51782
5.12599
2.3338
14.3307
2.17128
3.11762

## Sheet: sheet4
1.87501
2.74294
3.6498
1.4145
0.867796
2.83355
1.30398
2.97011
7.96034
5.24837
2.15161
2.25421
1.34625
1.18934
2.15765
2.00872
2.79522
2.87596
0.914249
0.96098
10.1047
4.43456
11.6209
1.50205
3.83759
1.3388
2.64033
3.65321
1.86164
2.7451
3.3134
3.58112
1.68702
1.62111
0.905735
1.11465
8.0637
3.30285
11.5116
2.34269

## Sheet: sheet5
1.22972
1.50602
3.4972
1.92755
3.60053
3.67354
1.39002
3.79641
5.25989
0.911469
1.74253
5.60725
1.09806
1.91564
0.996087
1.91641
1.76089
1.2251
0.712184
1.29898
1.10468
4.43456
11.6209
1.50205
3.83759
1.3388
2.64033
3.65321
1.86164
2.7451
3.3134
3.58112
1.68702
1.62111
0.905735
1.11465
1.0637
3.30285
1.51162
2.34269
